# Supplementary material for: The DNA methylation landscape of multiple myeloma shows extensive inter- and intrapatient heterogeneity that fuels transcriptomic variability
Source: Genome Med. 2021 Aug 9;13:127. doi: 10.1186/s13073-021-00938-3 (PMC8351364; doi:10.1186/s13073-021-00938-3)
Supplement: Supplementary file 1 — Additional file 1 Table S1. Data resource. [file 13073_2021_938_MOESM1_ESM.xlsx]

## Sheet: eRRBS Patients
Table S1: Data resource.
# Patient characteristics
ID patient	Collection date (dd-mm-yyyy)	Stage of the disease	Frontline treatment	Date of death/Date of last news (dd-mm-yyyy)	% Purif Tumor Fraction	t(4;14) (FISH)	del17p (FISH)	Ploidy (SNP array)	Hyperdiploid status (SNP array)	1q gain (SNP array)	del1p32 (SNP array)
M#01_SMM	2008-08-19	SMM			100	no	no	2.22	yes	yes	no
M#01_R1	2012-01-12	Relapse*		2012-09-03	100	no	no	2.16	yes	yes	no
M#02_SMM	2010-04-20	SMM			100	no	no	2.01	no	no	no
M#02_D	2012-02-20	Diagnosis		2013-12-24	99	no	no	1.88	no	no	no
M#03_SMM	2010-09-09	SMM			96	no	no	2.34	yes	no	no
M#03_D	2011-02-23	Diagnosis		2011-10-17	94	no	no	2.41	yes	no	no
M#04_SMM	2010-11-03	SMM			99	yes	no	NA	no	yes	no
M#04_D	2011-01-18	Diagnosis		2013-06-10	98	yes	no	NA	no	yes	no
M#05_D	2007-03-27	Diagnosis	VAD		92	yes	yes	1.89	no	no	no
M#05_R1	2007-12-26	Relapse		2008-01-15	100	yes	yes	3.75	no	no	no
M#06_D	2007-06-04	Diagnosis	VAD		95	yes	no	1.85	yes	no	no
M#06_R1	2012-02-21	Relapse		2013-07-26	94	yes	no	2.03	yes	no	no
M#07_D	2007-12-06	Diagnosis	VTD		97	no	no	3.62	no	no	no
M#07_R1	2009-01-20	Relapse		2010-11-22	93	no	no	1.76	no	no	no
M#08_D	2007-12-17	Diagnosis	VD		97	no	no	2.23	yes	yes	no
M#08_R1	2010-12-29	Relapse		2013-11-07	98	no	no	2.06	yes	yes	no
M#09_D	2008-01-07	Diagnosis	VD		99	no	no	2.11	yes	no	no
M#09_R1	2010-10-14	Relapse		2013-09-18	98	no	yes	2.17	yes	no	no
M#10_D	2008-04-22	Diagnosis	VAD		100	no	no	1.84	no	no	yes
M#10_R1	2009-06-10	Relapse		2010-05-21	100	no	yes	5.35	no	no	yes
M#11_D	2008-10-14	Diagnosis	VD		100	yes	no	2.11	yes	yes	yes
M#11_R1	2010-03-16	Relapse		2011-08-26	95	yes	no	2.13	yes	yes	yes
M#12_D	2008-12-11	Diagnosis	VD		99	yes	yes	1.88	no	yes	no
M#12_R1	2010-12-02	Relapse		2011-01-21	99	yes	yes	1.74	no	yes	no
M#13_D	2009-01-05	Diagnosis	VD		100	no	no	1.96	no	no	no
M#13_R1	2010-09-22	Relapse		2010-10-25	99	no	no	2.02	no	no	no
M#14_D	2009-01-29	Diagnosis	MPT		87	no	no	2.24	yes	no	no
M#14_R1	2012-04-02	Relapse		2013-07-01	100	no	no	2.23	yes	no	no
M#15_D	2009-11-03	Diagnosis	VD		97	no	no	1.98	no	no	no
M#15_R1	2012-02-16	Relapse		2013-04-09	99	no	no	1.91	no	no	no
M#16_D	2010-07-06	Diagnosis	LD		100	yes	no	2.14	no	no	no
M#16_R1	2012-02-13	Relapse		2014-01-10	94	yes	no	3.77	no	no	no
M#17_D	2010-11-04	Diagnosis	VTD		100	no	no	2.62	yes	yes	no
M#17_R1	2012-01-11	Relapse		2012-10-28	100	no	no	2.63	yes	yes	no
M#18_D	2010-11-25	Diagnosis	VTD		97	no	no	2.33	yes	yes	no
M#18_R1	2012-05-15	Relapse		2013-04-03	100	no	yes	2.35	yes	yes	no
M#19_D	2004-09-27	Diagnosis	VAD		99	no	no	1.77	no	no	yes
M#19_R1	2008-10-22	Relapse		2013-06-05	99	no	no	1.98	no	no	yes
M#20_D	2008-10-14	Diagnosis	MPT		99	no	no	2.02	no	no	no
M#20_R1	2010-11-04	Relapse		2011-08-03	100	no	no	1.94	no	yes	no
M#21_D	2009-03-10	Diagnosis	VD		NA	no	no	2	yes	no	no
M#21_R1	2010-10-12	Relapse		2014-02-27	98	no	no	2.05	yes	no	no
* purified myeloma cells at diagnosis (02/02/2009) were not available
VAD: vincristine-doxorubicin-dexamethasone
VTD: bortezomib-thalidomide-dexamethasone
VD: bortezomib-dexamethasone
MPT: melphalan-prednisone-thalidomide
LD: lenalidomide-dexamethasone
# Control Patients
ID patient	Collection date (dd-mm-yyyy)	purity
NPC1	2012-03-22	86
NPC2	2012-04-26	74
NPC3	2013-01-29	82

## Sheet: WGBS Patients
# WGBS Patients
ID patient	Sex	Collection date (dd-mm-yyyy)	Age at collection	Stage of the disease	% Purif Tumor Fraction
M#10_D	M: 4; F: 6	2008-04-22	Median: 54.5	Diagnosis	100
M#12_D		2008-12-11		Diagnosis	99
M#13_D		2009-01-05		Diagnosis	100
M#17_D		2010-11-04		Diagnosis	100
M#19_D		2004-09-27		Diagnosis	99
M#22_D		2003-07-29		Diagnosis	95
M#23_D		2007-04-11		Diagnosis	99
M#24_D		2008-11-04		Diagnosis	90
M#25_D		2008-09-24		Diagnosis	98
M#26_D		2011-02-08		Diagnosis	90

## Sheet: BLUEPRINT dataset
# Data from the BLUEPRINT Project, Accession codes
ID	WGBS	H3K9me3	H3K27me3	% Purif Tumor Fraction
NPCa	ERX715130	NA	NA	> 90
NPCb	ERX301127	NA	NA	> 90
MM15548	ERX1199099	ERX712768	ERX712769	> 90
MM22965	ERX983226	ERX712721	ERX712712	> 90
MM23977	ERX1199098	ERX1007374	ERX1007375	> 90
