# Supplementary material for: The DNA methylation landscape of multiple myeloma shows extensive inter- and intrapatient heterogeneity that fuels transcriptomic variability
Source: Genome Med. 2021 Aug 9;13:127. doi: 10.1186/s13073-021-00938-3 (PMC8351364; doi:10.1186/s13073-021-00938-3)
Supplement: Supplementary file 6 — Additional file 6 Table S5. Multivariable Cox regression models for RFS including EPM along with the 5 high-risk chromosomal changes (a) all variables in a single model, (b) stepwise method. [file 13073_2021_938_MOESM6_ESM.xlsx]

## Sheet: Feuille1
Table S5: Multivariable Cox regression models for RFS including EPM along with the 5 high-risk chromosomal changes (a) all variables in a single model, (b) stepwise method.
(a)	Parameter	Adjusted HR	Adjusted p-value
	EPM	11.27	0.007
	t(4;14)	1.22	0.827
	Del(17p)	3.33	0.419
	Hyperdiploidy	0.45	0.285
	1q gain	3.39	0.123
	Del(1p32)	1.05	0.950
(b)	Parameter	Adjusted HR	Adjusted p-value
	EPM	7.93	0.008
	Hyperdiploidy	0.38	0.114
	1q gain	4.32	0.047
