# Supplementary material for: The DNA methylation landscape of multiple myeloma shows extensive inter- and intrapatient heterogeneity that fuels transcriptomic variability
Source: Genome Med. 2021 Aug 9;13:127. doi: 10.1186/s13073-021-00938-3 (PMC8351364; doi:10.1186/s13073-021-00938-3)
Supplement: Supplementary file 7 — Additional file 7 Table S6. Odds ratios and 95% confidence intervals for association between gene expression and promoter methylation according to low or high PDR levels in the promoter. [file 13073_2021_938_MOESM7_ESM.xlsx]

## Sheet: Feuil1
Table S6 : Odds ratios and 95% confidence interval values for association between gene expression and promoter methylation according to low or high PDR level in promoter.
MMD	PDR Low			PDR High
	OR	IC lower	IC upper	OR	IC lower	IC upper
M#17	0.2308	0.1540	0.3436	0.6884	0.4622	1.0099
M#02	0.2810	0.1212	0.6467	0.7217	0.4917	1.0489
M#05	0.3512	0.1601	0.7443	0.7722	0.5191	1.1290
M#14	0.1640	0.1074	0.2467	0.7945	0.5026	1.2262
M#12	0.3152	0.1748	0.5608	0.8178	0.5989	1.1097
M#19	0.2175	0.1368	0.3417	0.8274	0.5320	1.2584
M#10	0.3188	0.2020	0.4979	0.8458	0.5584	1.2559
M#03	0.3103	0.1382	0.6805	0.8529	0.5646	1.2690
M#11	0.6451	0.3298	1.2976	0.8856	0.6348	1.2257
M#13	0.4477	0.2505	0.7913	0.9381	0.5715	1.4888
M#06	0.4086	0.2004	0.8241	0.9785	0.6841	1.3841
M#16	0.2526	0.1274	0.4781	1.0641	0.7430	1.5083
M#15	0.4510	0.2512	0.8055	1.1206	0.7101	1.7266
M#08	0.6692	0.3582	1.2615	1.1293	0.7413	1.6910
M#04	1.0777	0.1543	11.9275	1.4193	0.8189	2.3778
M#07	0.7098	0.3093	1.6649	1.5157	0.9754	2.3123
M#20	0.5143	0.2081	1.2470	1.5674	1.0084	2.3919
M#21	0.5818	0.2755	1.2345	1.8145	1.2013	2.7058
M#18	0.5437	0.1077	2.5296	2.0390	1.2548	3.2622
M#09	0.7167	0.2208	2.2658	2.4235	1.3827	4.1388
